# Supplementary material for: Hippocampal firing fields anchored to a moving object predict homing direction during path-integration-based behavior
Source: Nat Commun. 2023 Nov 15;14:7373. doi: 10.1038/s41467-023-42642-3 (PMC10651862; doi:10.1038/s41467-023-42642-3)
Supplement: Supplementary file 7 — Source Data [file 41467_2023_42642_MOESM7_ESM.xlsx]

## Sheet: Figure1
Source Data		address
TrialstrainSet		Jazi_etal_2023_noInter/autopi_behavior_2021/results/trialsTrainSet.csv
SessionLists		Jazi_etal_2023_noInter/autopi_behavior_2021/
testing_sessions		Jazi_etal_2023_noInter/autopi_behavior_2021/

## Sheet: Figure2
Source Data		address
TrialstrainSet		Jazi_etal_2023_noInter/autopi_behavior_2021/results/trialsTrainSet.csv
SessionLists		Jazi_etal_2023_noInter/autopi_behavior_2021/
testing_sessions		Jazi_etal_2023_noInter/autopi_behavior_2021/

## Sheet: Figure 3
Source Data					address
myMaps.pickle					Jazi_etal_2023_noInter/autopi_ca1/results
myMapStats.csv					Jazi_etal_2023_noInter/autopi_ca1/results
myAutos.pickle					Jazi_etal_2023_noInter/autopi_ca1/results
mapCorDf.csv					Jazi_etal_2023_noInter/autopi_ca1/results
pairs_ifrAsso_mapSim.csv					Jazi_etal_2023_noInter/autopi_ca1/results
pairs_cc.npy					Jazi_etal_2023_noInter/autopi_ca1/results
mySearchHomingMaps.pickle					Jazi_etal_2023_noInter/autopi_ca1/results
mySearchHomingMapsInZone.pickle					Jazi_etal_2023_noInter/autopi_ca1/results
mySearchHomingMapsInZone_5cm_per_bin.pickle					Jazi_etal_2023_noInter/autopi_ca1/results
mySearchHomingMapStats.csv					Jazi_etal_2023_noInter/autopi_ca1/results
searchHomingMapCorDf.csv					Jazi_etal_2023_noInter/autopi_ca1/results
searchHomingPairs_ifrAsso_mapSim.csv					Jazi_etal_2023_noInter/autopi_ca1/results
cell_classification_noint.csv					Jazi_etal_2023_noInter/autopi_ca1/results

## Sheet: Figure4
Source Data				address
searchMapDict.pickle				Jazi_etal_2023_noInter/autopi_ca1/results
searchIFRDict.pickle				Jazi_etal_2023_noInter/autopi_ca1/results
1DsearchHisto.pickle				Jazi_etal_2023_noInter/autopi_ca1/results
1DsearchHistoStats.pickle				Jazi_etal_2023_noInter/autopi_ca1/results
homingMapDict.pickle				Jazi_etal_2023_noInter/autopi_ca1/results
homingIFRDict.pickle				Jazi_etal_2023_noInter/autopi_ca1/results
1DhomingHisto.pickle				Jazi_etal_2023_noInter/autopi_ca1/results
1DhomingHistoStats.pickle				Jazi_etal_2023_noInter/autopi_ca1/results
trialMatrixCor.csv				Jazi_etal_2023_noInter/autopi_ca1/results
trialMatrixCorShuf.csv				Jazi_etal_2023_noInter/autopi_ca1/results
trialMatrixSign.csv				Jazi_etal_2023_noInter/autopi_ca1/results
peakPositionLeverPositionCorr.csv				Jazi_etal_2023_noInter/autopi_ca1/results
leverPeakCorrSign.csv				Jazi_etal_2023_noInter/autopi_ca1/results
trialMatrixStats.pickle				Jazi_etal_2023_noInter/autopi_ca1/results
cell_classification_noint.csv				Jazi_etal_2023_noInter/autopi_ca1/results

## Sheet: Figure 5
Source Data				address
myMaps.pickle				Jazi_etal_2023_noInter/autopi_ca1/results
myLeverMaps.pickle				Jazi_etal_2023_noInter/autopi_ca1/results
myLeverMapsDissociate.pickle				Jazi_etal_2023_noInter/autopi_ca1/results
myLeverMapsStats.pickle				Jazi_etal_2023_noInter/autopi_ca1/results
myLeverMapsDissociateStats.pickle				Jazi_etal_2023_noInter/autopi_ca1/results
myLeverQuadMaps.pickle				Jazi_etal_2023_noInter/autopi_ca1/results
myLeverHistos.pickle				Jazi_etal_2023_noInter/autopi_ca1/results
myAutos.pickle				Jazi_etal_2023_noInter/autopi_ca1/results
leverMapCor.pickle				Jazi_etal_2023_noInter/autopi_ca1/results
leverQuadMapCor.pickle				Jazi_etal_2023_noInter/autopi_ca1/results
leverHistoCor.pickle				Jazi_etal_2023_noInter/autopi_ca1/results
leverQuadMapRotCor.pickle				Jazi_etal_2023_noInter/autopi_ca1/results
leverIFRDict.pickle				Jazi_etal_2023_noInter/autopi_ca1/results

## Sheet: Figure6
Source Data				address
myMaps.pickle
myLeverMapsAccurate.pickle				Jazi_etal_2023_noInter/autopi_ca1/results
myLeverMaps.pickle				Jazi_etal_2023_noInter/autopi_ca1/results
myLeverMapsStatsAccurate.pickle				Jazi_etal_2023_noInter/autopi_ca1/results
myLeverMapsShortSearch.pickle				Jazi_etal_2023_noInter/autopi_ca1/results
aroundLeverIFRDict.pickle				Jazi_etal_2023_noInter/autopi_ca1/results
leverCells.pickle				Jazi_etal_2023_noInter/autopi_ca1/results
leverFieldSearchPathStats.pickle				Jazi_etal_2023_noInter/autopi_ca1/results
cell_classification_noint.csv				Jazi_etal_2023_noInter/autopi_ca1/results

## Sheet: Figure7
Source Data				address
myMaps.pickle				Jazi_etal_2023_noInter/autopi_ca1/results
myLeverMapsAccurate.pickle				Jazi_etal_2023_noInter/autopi_ca1/results
myLeverMaps.pickle				Jazi_etal_2023_noInter/autopi_ca1/results
myLeverMapsStatsAccurate.pickle				Jazi_etal_2023_noInter/autopi_ca1/results
myLeverMapsShortSearch.pickle				Jazi_etal_2023_noInter/autopi_ca1/results
aroundLeverIFRDict.pickle				Jazi_etal_2023_noInter/autopi_ca1/results
leverCells.pickle				Jazi_etal_2023_noInter/autopi_ca1/results
leverFieldSearchPathStats.pickle				Jazi_etal_2023_noInter/autopi_ca1/results
cell_classification_noint.csv				Jazi_etal_2023_noInter/autopi_ca1/results

## Sheet: ExtendedDataFig.1
Source Data					address
testing_sessions				Jazi_etal_2023_noInter/autopi_behavior_2021
trialsTrainSet.csv				Jazi_etal_2023_noInter/autopi_behavior_2021/results
logTrainingDF.csv				Jazi_etal_2023_noInter/autopi_behavior_2021/results
protocolTrainingDF.csv				Jazi_etal_2023_noInter/autopi_behavior_2021/results

## Sheet: ExtendedDataFig2.
Source Data			address
testing_sessions			Jazi_etal_2023_noInter/autopi_behavior_2021
trialsTrainSet.csv			Jazi_etal_2023_noInter/autopi_behavior_2021/results
logTrainingDF.csv			Jazi_etal_2023_noInter/autopi_behavior_2021/results
protocolTrainingDF.csv			Jazi_etal_2023_noInter/autopi_behavior_2021/results
speedProfile.pkl			Jazi_etal_2023_noInter/autopi_behavior_2021/results

## Sheet: ExtendedDataFig.3
Source Data			address
testing_sessions			Jazi_etal_2023_noInter/autopi_behavior_2021
trialsTrainSet.csv			Jazi_etal_2023_noInter/autopi_behavior_2021/results
logTrainingDF.csv			Jazi_etal_2023_noInter/autopi_behavior_2021/results
protocolTrainingDF.csv			Jazi_etal_2023_noInter/autopi_behavior_2021/results
speedProfile.pkl			Jazi_etal_2023_noInter/autopi_behavior_2021/results

[truncated: 10 more sheets: ExtendedDataFig.4, ExtendedDataFig.5, ExtendedDataFig.6, ExtendedDataFig.7, ExtendedDataFig.8, ExtendedDataFig.9 , ExtendedDataFig.10, ExtendedDataFig.11, ExtendedDataFig.12, ExtendedDataFig.13]
